# Supplementary material for: Inflammatory Biomarker Score Identifies Patients with Six-Fold Increased Risk of One-Year Mortality after Pancreatic Cancer
Source: Cancers (Basel). 2021 Sep 13;13(18):4599. doi: 10.3390/cancers13184599 (PMC8466571; doi:10.3390/cancers13184599)
Supplement: Supplementary file 1 [file cancers-13-04599-s001.zip]

Archive with 1 entries (1 files):
- cancers-1359225-supplementary.pdf
